# Supplementary material for: Critical Re-Examination of the Synthesis of Adamantyl Hydroperoxide
Source: Molecules. 2026 Mar 25;31(7):1073. doi: 10.3390/molecules31071073 (PMC13075001; doi:10.3390/molecules31071073)
Supplement: Supplementary file 1 [file molecules-31-01073-s001.zip]

Archive with 1 entries (1 files):
- molecules-4193458-supplementary.pdf
